# Supplementary material for: Deep Bite Correction with the Invisalign System: A Case-Series Study
Source: Eur J Dent. 2025 Jun 24;20(1):155–63. doi: 10.1055/s-0045-1808255 (PMC12890393; doi:10.1055/s-0045-1808255)
Supplement: Supplementary file 1 — Supplementary Material [file 10-1055-s-0045-1808255-s24113913.xlsx]

## Sheet: Sheet1
Overjet IN (mm)	Overjet FN (mm)	Overbite IN (mm)	Overbite FN (mm)	SNA IN (deg)	SNA FN (deg)	SNB IN (deg)	SNB FN (deg)	ANB IN (deg)	ANB FN (deg)	LAFH IN (mm)	LAFH FN (mm)	U6-PP IN (mm)	U6-PP FN (mm)	U1-PP IN (mm)	U1-PP FN (mm)	U1-PP IN (deg)	U1-PP FN (deg)	L7-MP IN (mm)	L7-MP FN (mm)	L6-MP IN (mm)	L6-MP FN (mm)	L5-MP IN (mm)	L5-MP FN (mm)	L4-MP IN (mm)	L4-MP FN (mm)	L1-MP IN (mm)	L1-MP FN (mm)	L1-MP IN (deg)	L1-MP FN (deg)	SN-MP IN (deg)	SN-MP FN (deg)	FH-AOP IN (deg)	FH-AOP FN (deg)	SN-AOP IN (deg)	SN-AOP FN (deg)	PP-AOP IN (deg)	PP-AOP FN (deg)
2.3	3.3	7.8	0.9	84.7	84.4	80.6	81.7	4.1	2.7	53	54.9	19.8	19.3	24.1	22.5	92.8	111.2	23	24.1	25.3	26.2	46.2	48.4	48.9	51.7	36	32	94	99	22	23.8	6.2	6	15.4	15	9.9	10.7
4.6	2.4	4.7	0.5	85	86.4	80.5	80.6	4.5	5.9	62.4	62.5	20.9	21.3	27.8	24.8	119.8	115.2	31.1	32.7	33.8	35	54.7	55.3	42.1	58.3	42.1	40.2	100.3	107.4	30.9	30.1	15.8	13.8	23.7	21.7	13.3	8.6
3.1	1.2	9.7	1.1	83.9	85	84.5	84.7	0.6	0.4	54.7	53.3	20	20	25.7	22.6	105.6	114.6	24	23	26.9	29.2	49.2	48.1	53.8	44	37.9	32.5	78.3	100.3	24.1	25.3	9.7	5.7	18.6	14.5	12.6	7.5
2.5	2.5	5	0.2	81.9	82.7	81	80.8	0.9	2	61.6	62.9	22	21	28.3	26.9	116	112.1	23.1	26.7	26.8	30.3	40.6	46.3	47.7	51.2	38.4	36.9	90.4	93.8	34.4	36.1	17.6	16	21.9	21.9	14.9	12.4
2.8	2.1	4.5	1.7	81.1	80.2	79	78.7	2.1	1.4	61.5	62.9	21.4	22.1	23.5	23.9	111	112.1	29	30.7	31	32.9	47.8	50	51.7	54.8	41.3	49.9	87.7	94.4	29.1	29.2	9.7	10.5	18.6	19.8	7.6	8.3
3.4	2.8	4.9	0.2	74.3	75.4	75.8	77.5	1.5	2.1	60.4	59.2	22.4	22.9	28.5	26.2	106.6	114.2	27.7	28	28.7	29.1	50.2	52	54.7	56	36.8	33.5	83.3	88.3	29.1	28.1	13	11.7	23.2	20.3	12.8	9.2
3.9	2.3	3	0.3	85.4	84.7	79.5	79	5.9	5.7	62.2	62.5	22.1	21.8	28.9	28.1	109.6	102.9	25.9	27.2	29	30.2	44.4	44.7	47.1	49.5	36.6	36.1	100.1	102.4	31.6	32.8	16.8	16.6	20.5	20.8	15.5	14.5
5.1	4.8	7.1	1.5	74.8	75.2	72.1	73.1	2.7	2.1	49.1	49.4	18.6	19.3	23.2	21.2	104.3	105.6	24.3	25.3	24	25.3	46.2	48.1	49.5	52.2	31.7	28.9	99.3	94.5	20.4	21.2	12.7	8.3	21.1	17.8	10.8	6.6
4.6	3.4	5.5	1.6	86.2	86.6	82.1	81.7	4.1	4.9	61	63.2	22.2	21.2	28.1	26.2	112.7	113.3	29.7	31.2	31	34	50.7	52.4	55.4	57.1	39	38.9	101.2	100.4	20.6	23.6	11	7.6	19	17.4	12.9	10.4
4.1	4	8.3	1.1	84.7	86.5	80.4	81	4.3	5.5	54.5	56.5	15.5	17.2	21.6	22	107.5	106.2	31.3	31.2	31.8	33.2	54.6	56.2	57.7	59.5	40.5	34.8	107.2	105	16	15.9	4.5	2.9	18.7	16.6	14.3	13.4
2.4	1.9	4.7	0.1	93.9	91.1	87.8	86.1	6	5	66.1	63.1	22.8	22.6	28.1	26.6	112.3	115.4	29.8	30.5	32.3	32.1	49.8	48.4	54.4	52.9	43.5	37.7	101.1	106.3	23.9	22.1	5.2	5.2	12	10.3	9.3	8.3
3	3.1	4.1	2.1	80.3	81.8	74.8	75.8	5.4	6	80.9	83.3	24.8	24.4	34.5	35.2	97.2	96.7	31.6	32.9	34.3	36.6	46	49.4	50.3	54.5	49.5	48.1	86.5	90.1	43.3	41.6	11.7	13.1	21.6	21.7	18.5	20
5.3	3.5	4.5	1.4	77.7	77.9	73.2	72.9	4.5	5.1	68.6	71.8	23.1	22.6	35.4	35.2	99	92.9	26.2	26.9	29.3	30.3	51.3	51.1	56.2	55.8	39	40.3	83.1	87.6	47.8	49.3	24.1	18.9	34.7	29.8	27.8	26.2
4.5	3.1	4.3	1.9	77.4	74	76.7	77.1	0.6	-3.1	72	70.8	28	22.8	30.7	31.3	114.5	116.1	29.8	32.3	33.7	35.8	49.1	43.7	54.1	47.6	43.9	42.4	88.5	93.2	30.8	32	11.1	9	15.9	21.5	7.3	17.3
4.1	4.1	5	2.1	85.7	84.7	80.2	79.3	5.5	5.4	68.2	67.3	23.9	23.9	29.3	28.5	103.6	101.4	32	31.8	34.8	34.5	51.8	52.9	54.5	56.8	43.8	41	97.4	98	26.7	27.7	9.1	7.5	15.7	16.1	11	11.3
3.4	2.9	4.6	0.1	84.4	83.2	79	79	5.5	4.3	60.2	60.9	20.4	26.4	27.9	26.4	96.6	111.7	24.7	26	27.7	28.1	49.1	48.5	55.5	54.7	35.9	34.5	92	91.1	28.5	31.3	9.1	8.6	20.9	19.9	15.9	11.9
3.7	3.3	5.3	0.7	82	79.5	77.5	77.5	4.5	1.9	58.8	57.5	19	19.5	26.6	24.9	109	112.8	24.8	24.8	26.7	28.1	40.9	42.7	45.8	47.1	36.7	34.4	99.1	102.9	29.5	28.2	19.5	7.6	25.2	13.8	18.8	9
4.7	2.9	5.8	1.1	81.8	81.5	82.6	82	0.8	0.5	70.5	69.8	25.3	26.9	29.3	27.8	111.8	112.8	33	32.7	34.4	34.5	60.1	53.8	65.4	58.7	45.4	42.2	81.5	85.6	25.2	26.5	6.8	3.2	13	11.5	6.6	3.6
3.4	2.3	5.8	1.8	86.9	87.7	81.2	82.5	5.7	5.2	69.1	73.8	23.3	26.1	33.2	33.3	96.2	99.5	31.4	34.3	33.3	35.7	57.8	57.1	62.5	60.7	41.8	42.3	89.2	91.2	29.1	30	18.1	17.4	25.2	21.9	21.9	18.8
2.8	2.3	4.3	0.1	83.8	83.4	80.7	82.7	3.1	0.7	63	64.2	22	20.5	24	23	118.5	118.8	30.7	33.3	32.7	36.3	52.5	48.8	57	51.7	42.7	41.7	92.7	94.1	27.2	27	8.9	9.1	16	14.2	7	6.2
3	2.3	4	0.4	83.8	83.3	79.1	78.4	4.7	4.9	61.9	63.4	21	22.4	27.8	27.3	95.4	105.3	26.9	28.7	28.9	31.5	46.7	50	49.8	52.6	37.8	36.9	98.1	99.7	31.3	34.1	18.1	14	22.2	21	16.9	14.6
3.7	5.2	6.9	2.6	79.8	79.1	73.2	72.7	6.7	6.4	58.1	56.7	18.8	18.7	26.5	25.7	87	106.3	27.4	26.8	28.3	29.4	51.2	51	54.5	53.3	36.7	33.7	95.4	98.2	28.9	29.5	16.1	17	26.8	25.7	20.4	19.9
3.2	2.3	4.6	0.7	81.6	81.2	77.5	77.2	4.2	4	59.7	62	21.6	23.7	25.6	27.1	107.4	105.6	28.5	28.1	30.6	29.7	48.6	50.4	52.3	53.4	38.8	36	101.4	105.5	27.6	28.1	8.8	5.4	18.4	14.7	9.7	7.2
4.5	3.2	4.4	1.9	84.9	86.6	81.1	81.2	3.8	5.4	60.8	63	19.2	20.1	28.2	27.9	113.2	108.9	29.2	29.8	31.5	31.5	58.1	56.6	61.1	60.9	39.6	38.1	103	101.1	29.2	28.6	11.5	8.7	21	19.8	15.9	15.7
4.5	2.6	5.7	0.9	84.8	84.8	80.4	80.1	4.3	4.6	62.9	63.6	22.2	23	28.1	26.8	111.6	108	28.5	29.4	30.9	32.2	48.3	50.4	52.4	52.7	40.2	38.1	89.2	92.6	30.4	31.8	14.8	13.3	21	19.8	12.1	10.2
3.5	1.9	5	0.4	84.9	81.5	79	77.9	5.9	3.6	69.4	67.9	21.8	22.5	30.8	31.1	100.9	97.4	25.1	28.9	27.9	32.1	39.3	40.5	42.3	42.8	42.9	39.5	88.2	101.6	35.1	35	11.9	11.6	15.7	16.4	16.8	18.2
5.6	3.5	5.8	1.3	77	78.1	76.4	76.7	0.7	1.4	53.2	52.9	18.4	18	24.3	22.7	109.4	110.9	24.2	23.1	26.2	25.9	46.3	44.6	51.2	49	33.9	30.8	83.2	97.6	30.9	29.8	16.7	15	26.2	23.2	14.6	12.8
5.8	6	5	0.7	77.5	76.8	70.7	69.5	6.8	7.3	66.9	65.9	21.3	21	28.8	28.7	102.5	102.6	29.5	30.6	32.7	32.5	51.8	52	54.5	54.5	41	37.3	88.9	87.5	42.8	46	18.1	18.7	28.7	28.9	16.5	18.3
4.1	2.5	5	1.4	83.2	83.6	85.9	87.5	2.7	3.9	51.6	57	18	18.4	22	24.7	118.2	116.9	23.6	27.1	24	29.9	42.6	47	49.2	52.6	34.1	34.1	84	90.9	23.3	21.4	5.6	13.8	8.4	14	5.6	11
4.3	3.7	4	2.2	83.4	84.4	79.2	79.7	4.1	4.7	70.3	73.9	24.8	26.6	31.3	32.4	107.2	106.1	35.9	38.2	39	39.4	60.6	64.1	62.3	65.5	46	46.9	105.8	107.2	28	29.5	16.3	15.9	20.9	20.3	16	15.9
3.3	2.2	4	0.6	87.7	88.3	86.2	85.2	1.5	3.1	61.1	60.7	20.1	20.6	27	25.6	104.6	107.4	30.5	29.9	32.5	31.1	58.2	56.1	62.6	60.4	37.6	34.4	95.2	99.5	23.5	25.4	22.3	16.9	20.7	17.7	18	12.5
4.2	1.9	6.3	2	81.3	81.2	78.3	80	3	1.2	55	53	20.5	19.9	26.2	24.7	100.5	105.7	25	24.1	26.6	26.1	47.3	46.9	50.9	52.4	33.8	30.8	85.3	97.2	26	25.8	15.2	11.2	25.1	19.7	13.4	9.5
4.8	1.9	4.9	1.4	90.7	88.2	83	81.2	7.7	6.9	61.5	57.5	17.4	17.8	26.8	24.7	113.4	106.7	31.7	28.7	34.1	31.3	53.4	51.5	57.3	54	42.9	35.9	100.9	112	30.7	29.6	17.1	17.3	22.5	23.1	16	15.4
4.1	3.7	5.2	1.1	82.8	85.3	82.4	83.5	0.4	1.7	63.6	63.6	22.3	24.5	28.7	27.5	113.7	121.5	27	27.5	29.1	28.5	49.1	50.8	53.8	55.1	38.3	36.6	82	91.7	27.5	27.9	8.3	5	15.8	11.2	13.4	7.3
5.5	2.9	5.4	2.3	76.4	74.9	77.4	75.9	1	-1.1	60.3	66.6	21.9	25.2	29.3	30.7	113.2	115.5	25.8	28.6	27.3	30.4	44.3	47	50.4	52.3	36.5	39.2	87.5	93.8	29.3	29.7	12	7.3	19.5	16.3	15	10.7
7.4	6	4.1	1.6	78.6	76.5	77.5	75.1	1.1	1.5	50.2	51.3	18.9	18.8	21.3	22.1	133.8	114.9	23.8	24.6	24.6	25.3	42.6	42.1	46.8	46.8	33.4	30.5	99	88.9	25	26.6	2.5	5.4	13.9	16.5	5	4.4
3.5	2.7	5.5	1.8	83.6	84.5	81.8	81.6	1.9	2.9	56.8	59.3	20.1	20.2	25.9	26.1	99.1	93.5	25.4	28.5	27.8	29.9	45.3	46.8	50.4	51	35.4	34.7	92.3	93.2	20.8	19.9	10	5.6	15.8	15.3	14.4	15.4
2.2	3.4	7.9	1.3	84.8	84.7	80.9	81.5	4.3	2.9	53.3	54.7	19.6	19.5	24.3	22.7	93.1	111.4	23.2	24.3	25.5	26.4	46.5	48.6	48.7	51.7	36.2	32.1	93.8	99.1	22.1	23.9	6.1	6.1	15.5	15.2	10.1	10.8
4.2	2.9	4.9	0.5	85.4	86.5	80.7	80.8	4.7	6.1	62.6	62.8	21.2	21.6	27.5	24.6	119.6	115.5	31.4	32.5	34.1	35.2	54.9	55.5	42.3	58.3	42.5	40.4	100.1	107.6	30.7	30.2	15.6	13.7	23.8	21.8	13.5	8.7
3.5	1.4	9.5	0.8	84	85.2	84.8	84.9	-0.3	0.7	54.9	53.5	20.3	20.2	25.9	22.8	105.9	114.8	24.3	23.2	27.2	29.5	49.4	48.3	54.1	44	37.7	32.8	78.6	100.1	24.3	25.4	9.8	5.8	18.7	14.6	12.8	7.6
2.6	2.4	4.9	0.5	81.8	82.9	81.2	81	1.2	2.2	61.8	62.7	22.1	21.3	28.6	27.2	116.2	112.4	23.4	27	27.1	30.6	40.9	46.6	47.9	51.2	38.6	37.1	90.2	93.7	34.6	36	17.5	16.1	22	22	15.1	12.5
2.9	1.8	4.1	2.3	81	80.3	79.3	78.9	2.4	1.6	61.7	62.6	21.7	22.4	23.8	24.1	111.3	112.3	29.3	31	31.3	33.2	48.1	50.3	51.9	54.8	41.1	49.7	87.5	94.6	29.3	29.3	9.6	10.6	18.5	19.9	7.8	8.4
3.1	2.4	5.1	0.5	73.8	75.7	76.1	77.8	1.2	1.8	60.6	59.5	22.5	23.1	28.7	26.5	106.9	114.5	28	28.3	29	29.4	50.5	52.3	54.9	56	36.9	33.8	83.1	88.5	28.9	28.2	12.9	11.8	23.1	20.2	13	9.3
3.6	2	2.8	0.6	85.7	84.6	79.7	79.2	6.1	5.9	62.4	62.3	22.4	21.9	29.1	28.4	109.8	103.2	26.2	27.5	29.3	30.5	44.7	45	47.3	49.5	36.4	36.4	100.3	102.3	31.8	32.7	16.7	16.5	20.4	20.9	15.3	14.6
5.3	4.9	6.9	1.7	75.1	75.5	72.4	73.3	2.9	2.3	49.4	49.6	18.8	19.5	23.4	21.4	104.5	105.9	24.6	25.6	24.3	25.6	46.5	48.4	49.8	52.2	31.5	29.2	99.5	94.2	20.2	21.1	12.8	8.2	21.2	17.9	10.9	6.7
4.6	2.9	5.5	1.6	86.3	86.8	82.3	81.9	4.4	5.1	61.2	63.5	22.4	21.4	28.4	26.5	113	113.6	30	31.5	31.3	34.3	51	52.7	55.7	57.1	38.8	38.7	101.5	100.6	20.8	23.5	10.9	7.7	19.1	17.3	13.1	10.5
4	3.8	8.2	0.6	84.9	86.7	80.6	81.1	4.5	5.7	54.7	56.8	15.8	17.5	21.9	22.3	107.8	106.5	31.6	31.5	32.1	33.5	54.9	56.5	58	59.5	40.2	34.6	107	105.2	16.2	16	4.6	3	18.6	16.7	14.1	13.5
2.2	1.8	4.3	0.3	93.2	91.3	88	86.3	6.2	5.3	66.3	63.4	23	22.8	28.3	26.9	112.5	115.7	30.1	30.8	32.6	32.4	50.1	48.7	54.6	52.9	43.2	37.5	101.4	106.1	23.7	22	5.3	5.3	12.1	10.4	9.5	8.4
2.8	3.2	3.8	2.1	80.5	82	75	76	5.6	6.2	81.1	83.1	25	24.7	34.7	35.5	97.5	97	31.9	33.2	34.6	36.9	46.3	49.7	50.6	54.5	49.8	47.9	86.8	90.3	43.1	41.5	11.6	13.2	21.7	21.6	18.3	19.8
5.4	3.5	5.2	1.6	77.8	78.2	73.5	73.1	4.8	5.3	68.9	71.6	23.4	22.9	35.6	35.4	99.3	93.2	26.5	27.2	29.6	30.6	51.6	51.4	56.5	55.8	38.7	40.1	83.3	87.8	47.6	49.2	24	18.8	34.6	29.7	27.6	26
4.4	3.1	3.9	1.2	77.7	74.3	76.9	77.3	0.9	2.8	72.2	70.5	28.3	23.1	30.9	31.6	114.8	116.4	30.1	32.6	34	36.1	49.4	44	54.4	47.6	43.7	42.1	88.7	93.4	30.6	31.9	11.2	9.1	15.8	21.4	7.5	17.1
4	3.8	5	1.7	85.9	84.9	80.4	79.5	5.7	5.6	68.5	67.5	24.1	24.2	29.5	28.8	103.9	101.7	32.3	32.1	35.1	34.8	52.1	53.2	54.8	56.8	43.5	40.8	97.1	97.8	26.9	27.8	9.2	7.6	15.6	16	11.2	11.5
3.2	2.7	4.6	0.5	84.6	83.5	79.2	79.1	5.8	4.5	60.4	61.2	20.7	26.6	28.1	26.7	96.9	112	25	26.3	28	28.4	49.4	48.8	55.8	54.7	35.6	34.3	92.2	91.3	28.3	31.2	9	8.7	20.8	20	16.1	12.1
3.5	3.3	5.8	0.5	82.1	79.7	77.8	77.7	4.7	2.1	59.1	57.8	19.3	19.8	26.9	25.2	109.3	113.1	25.1	25.1	27	28.4	41.2	43	46.1	47.1	36.5	34.2	99.3	103.1	29.7	28.3	19.6	7.5	25.1	13.7	18.6	9.2
4.4	3.2	5.2	0.7	81.9	81.4	82.8	82.2	0.5	0.2	70.7	69.5	25.5	27.2	29.6	28.1	112	113.1	33.3	33	34.7	34.8	60.4	54.1	65.7	58.7	45.2	42	81.8	85.4	25.4	26.4	6.9	3.3	13.1	11.6	6.8	3.8
3.4	1.9	6.3	1.6	86.8	87.9	81.4	82.7	5.9	5.5	69.3	73.5	23.5	26.4	33.4	33.6	96.5	99.8	31.7	34.6	33.6	36	58.1	57.4	62.8	60.7	41.5	42.1	89	91.5	29.3	30.1	18	17.3	25.3	22	21.7	18.6
2.7	2	4.5	0.5	84.2	83.6	80.9	82.9	3.3	0.9	63.2	64.5	22.3	20.8	24.3	23.3	118.8	119.1	31	33.6	33	36.6	52.8	49.1	57.3	51.7	42.5	41.5	92.5	94.3	27.4	27.1	8.8	9.2	16.1	14.3	7.2	6.4
2.8	2.5	3.9	1	83.9	83.4	79.4	78.6	4.9	5.1	62.2	63.1	21.2	22.6	28.1	27.6	95.7	105.6	27.2	29	29.2	31.8	47	50.3	50.1	52.6	37.6	36.7	98.3	99.5	31.1	34	18	14.1	22.3	21.1	17.1	14.8
3.8	5.3	6.8	2.9	79.7	79.3	73.4	72.9	7	6.7	58.3	56.9	19	19	26.8	26	87.3	106.6	27.7	27.1	28.6	29.7	51.5	51.3	54.8	53.3	36.4	33.5	95.6	98	28.7	29.6	16	17.1	26.7	25.6	20.2	19.7
3	2.1	4.6	1.1	81.6	81.5	77.7	77.4	4.5	4.3	59.9	62.3	21.8	24	25.9	27.4	107.7	105.9	28.8	28.4	30.9	30	48.9	50.7	52.6	53.4	38.5	35.8	101.2	105.2	27.8	28.2	8.7	5.5	18.5	14.8	9.9	7.4
4.1	3.2	4.8	1.2	84.8	86.7	81.3	81.4	4.1	5.6	61	63.2	19.5	20.3	28.5	28.2	113.5	109.2	29.5	30.1	31.8	31.8	58.4	56.9	61.4	60.9	39.4	37.9	103.1	101.3	29	28.7	11.4	8.6	21.1	19.9	16.1	15.9
4.8	2.9	5.1	0.9	84.9	85	80.6	80.3	4.6	4.9	63.1	63.8	22.4	23.3	28.4	27.1	111.9	108.3	28.8	29.7	31.2	32.5	48.6	50.7	52.7	52.7	40	37.9	89.4	92.8	30.2	31.7	14.7	13.2	21.2	19.7	12.3	10.4
3.5	2	5.3	0.5	84.9	81.7	79.2	78.1	6.1	3.8	69.6	68.1	22	22.8	31.1	31.4	101.2	97.7	25.4	29.2	28.2	32.4	39.6	40.8	42.6	42.8	42.7	39.2	88.4	101.4	35.3	35.1	11.8	11.7	15.6	16.5	16.6	18
5.5	3.3	5.4	1.5	77.2	78.4	76.6	76.9	1	1.7	53.4	53.1	18.7	18.3	24.6	23	109.7	111.2	24.5	23.4	26.5	26.2	46.6	44.9	51.5	49	33.6	30.6	83.5	97.8	30.7	29.9	16.8	15.1	26.3	23.1	14.4	12.6
6	5.8	4.6	0.9	77.1	77	70.9	69.7	7	7.5	67.1	66.2	21.5	21.2	29.1	29	102.8	102.9	29.8	30.9	33	32.8	52.1	52.3	54.8	54.5	40.8	37	88.7	87.3	42.6	46.1	18.2	18.6	28.6	28.8	16.3	18.1
3.7	2.3	5	1.8	83.6	83.9	86.1	87.7	2.4	3.6	51.9	57.3	18.3	18.7	22.3	25	118.5	117.2	23.9	27.4	24.3	30.2	42.9	47.3	49.5	52.6	33.9	33.9	84.2	90.7	23.1	21.5	5.7	13.9	8.3	14.1	5.8	11.2
4.5	3.8	3.4	2.1	83.9	84.5	79.4	79.9	4.3	4.9	70.5	74.2	25	26.9	31.6	32.7	107.5	106.4	36.2	38.5	39.3	39.7	60.9	64.4	62.6	65.5	45.7	46.6	105.6	107.4	28.2	29.6	16.4	16	21	20.2	16.2	15.7
3.3	2	4.2	1	87.6	88.5	86.4	85.4	1.8	3.4	61.3	60.9	20.3	20.8	27.3	25.9	104.9	107.7	30.8	30.2	32.8	31.4	58.5	56.4	62.9	60.4	37.4	34.2	95	99.3	23.7	25.5	22.2	16.8	20.8	17.8	17.8	12.3
4.2	1.9	5.9	1.7	81.3	81.4	78.5	80.2	3.2	1.5	55.3	53.2	20.7	20.2	26.5	25	100.8	106	25.3	24.4	26.9	26.4	47.6	47.2	51.2	52.4	33.6	30.6	85.6	97.4	26.2	25.9	15.1	11.3	25	19.8	13.6	9.7
4.8	1.5	4.9	0.9	90.5	88.4	83.2	81.4	7.9	7.1	61.7	57.8	17.6	18.1	27.1	25	113.7	107	32	29	34.4	31.6	53.7	51.8	57.6	54	42.6	35.6	100.7	111.8	30.5	29.7	17	17.2	22.6	23	16.2	15.2
4.1	3.6	4.9	1	82.7	85.6	82.6	83.7	0.7	1.9	63.8	63.9	22.5	24.8	29	27.8	114	121.8	27.3	27.8	29.4	28.8	49.4	51.1	54.1	55.1	38	36.4	82.3	91.5	27.3	28	8.4	5.1	15.7	11.3	13.2	7.5
5	2.7	4.9	2.2	76.2	75.1	77.7	76.1	0.7	0.8	60.5	66.9	22.1	25.5	29.6	31	113.5	115.8	26.1	28.9	27.6	30.7	44.6	47.3	50.7	52.3	36.2	38.9	87.7	93.6	29.5	29.8	12.1	7.2	19.4	16.2	15.2	10.5
7.6	6.1	3.6	1.1	77.4	76.8	77.7	75.3	1.4	1.8	50.5	51.6	19.1	19.1	21.6	22.4	134.1	115.2	24.1	24.9	24.9	25.6	42.9	42.4	47.1	46.8	33.2	30.3	99.2	89.1	25.2	26.7	2.6	5.3	14	16.4	5.2	4.6
3.5	2.6	6.2	2.3	83.7	84.7	82	81.8	2.2	3.2	57	59.6	20.3	20.4	26.2	26.4	99.4	93.8	25.7	28.8	28.1	30.2	45.6	47.1	50.7	51	35.2	34.5	92.5	93.4	21	20	10.1	5.5	15.9	15.4	14.2	15.2
